# Supplementary material for: Unbalanced Arginine pathway and altered maturation of pleural macrophages in Th2-deficient mice during Litomosoides sigmodontis filarial infection
Source: Front Immunol. 2022 Oct 24;13:866373. doi: 10.3389/fimmu.2022.866373 (PMC9637854; doi:10.3389/fimmu.2022.866373)
Supplement: Supplementary file 4 [file Table_1.xlsx]

## Sheet: Antibodies
Supporting informations Table I
	Clone	Brand
F4/80-APC	BM8	ThermoFisher
SiglecF-BV421	E50-2440	BD-Biosciences
Siglec-F-PerCP ef710	1RNM44N	Invitrogen
CD11b-PE	M1/70	BD-Biosciences
CD11b-AF700	M1/70	ThermoFisher
CD11c-PE-Cy7	N418	eBiosciences
CMHII-efluor450	M5/114.15.2	ThermoFisher
CMHII-PE-Cy7	M5/114.15.2	ThermoFisher
Ly6C-FITC	HK1.4	Invitrogen
RELMa-PE	DS8RELM	ThermoFisher
CD115-FITC	AFS98	TONBO Biosciences
IFNgR1	REA189	Miltenyi Biotech
