# Supplementary material for: Unbalanced Arginine pathway and altered maturation of pleural macrophages in Th2-deficient mice during Litomosoides sigmodontis filarial infection
Source: Front Immunol. 2022 Oct 24;13:866373. doi: 10.3389/fimmu.2022.866373 (PMC9637854; doi:10.3389/fimmu.2022.866373)
Supplement: Supplementary file 5 [file Table_2.xlsx]

## Sheet: Primers
Supporting informations Table II
	Forward	Reverse
Arg1	CAGAAGAATGGAAGAGTAG	CAGATATGCAGGGAGTCACC
Chil3	GGGCCCTTATTGAGAGGAGC	CCAGCTGGTACAGCAGACAA
Mrc1	GTTCACCTGGAGTGATGGTTCTC	AGGACATGCCAGGGTCACCTTT
